# Supplementary material for: The effects of resistance training to near volitional failure on motor unit recruitment during neuromuscular fatigue
Source: PeerJ. 2024 Oct 14;12:e18163. doi: 10.7717/peerj.18163 (PMC11485100; doi:10.7717/peerj.18163)
Supplement: Supplemental Information 2 — The descriptive data, the training paradigm used throughout the intervention. [file peerj-12-18163-s002.csv]

ID	Group	Sex	Age	Self Reported Training Age (years)	Height_cm	Pre_Mass_kg	Post_Mass_kg	Pre_Wilks_Coefficient	Post_Wilks_Coefficient	Pre_Percent_Body_Fat	Post_Percent_Body_Fat	Pre_Fat_Mass_kg	Post_Fat_Mass_kg	Pre_Fat_Free_Mass_kg	Post_Fat_Free_Mass_kg	Pre_BMI	Post_BMI	Pre_ECF_Litres	Post_ECF_Litres	Pre_ICF_Litres	Post_ICF_Litres	Pre_Squat_lbs	Post_Squat_lbs	Raw_Change_Squat_Max	Percent_Change_Squat	Pre_Bench_Press_lbs	Post_Bench_lbs	Raw_Change_Bench	Percent_Change_Bench	Pre_Deadlift_lbs	Post_Deadlift_lbs	Raw_Change_Deadlift	Percent_Change_Deadlift	Average_RIR	Pre_Squat_kg	Post_Squat_kg	Pre_Bench_Press_kg	Post_Bench_kg	Pre_Deadlift_kg	Post_Deadlift_kg	Pre_Wilks_Point	Post_Wilks_Point	Pre_Squat_over_BW_kg	Post_Squat_over_BW_kg	Pre_Bench_over_BW_kg	Post_Bench_over_BW_kg	Pre_Deadlift_over_BW_kg	Post_Deadlift_over_BW_kg	Average RIR
PLC01	F	M	27	12	196.0	146.3	146.0	0.5552	0.5554	25.42	26.28	37.19	38.37	109.11	107.63	38.08	38.00	31.47	30.50	48.07	48.13	410.00	440.00	30.00	7.32	315.00	330.00	15.00	4.76	405.00	365.00	-40.00	-9.88	0.77	186.03	199.64	142.92	149.73	183.76	165.61	284.65	286.02	1.27	1.37	0.9769	1.0255	1.2560	1.1343	0.77
PLC02	NF	M	27	14	183.8	121.6	122.4	0.5732	0.5724	20.19	24.35	24.55	29.80	97.05	92.60	36.00	36.23	42.48	42.29	28.56	25.49	455.00	485.00	30.00	6.59	340.00	335.00	-5.00	-1.47	455.00	500.00	45.00	9.89	3.08	206.44	220.05	154.26	152.00	206.44	226.86	325.09	342.82	1.70	1.80	1.2686	1.2418	1.6977	1.8534	3.08
PLC03	F	M	30	4	184.5	86.4	86.8	0.6523	0.6507	4.50	6.24	3.89	5.42	82.51	81.38	25.38	25.50	23.98	24.16	36.42	35.41	405.00	425.00	20.00	4.94	225.00	235.00	10.00	4.44	425.00	460.00	35.00	8.24	0.91	183.76	192.83	102.09	106.62	192.83	208.71	312.24	330.66	2.13	2.22	1.1816	1.2284	2.2318	2.4045	0.91
PLC05	NF	F	25	3	166.3	69.1	70.7	0.7569	0.9881	35.35	33.03	24.43	23.35	44.67	47.35	24.99	25.56	12.91	13.51	19.79	21.50	165.00	185.00	20.00	12.12	75.00	85.00	10.00	13.33	185.00	195.00	10.00	5.41	4.42	74.86	83.94	34.03	38.57	83.94	88.48	145.95	208.47	1.08	1.19	0.4925	0.5455	1.2147	1.2514	4.42
PLC06	F	F	23	7	171.2	61.6	61.2	1.0925	1.0980	26.88	27.74	16.56	16.98	45.04	44.22	21.02	20.88	13.31	13.26	19.66	19.11	145.00	170.00	25.00	17.24	60.00	75.00	15.00	25.00	165.00	175.00	10.00	6.06	1.08	65.79	77.13	27.22	34.03	74.86	79.40	183.41	209.24	1.07	1.26	0.4419	0.5560	1.2153	1.2974	1.08
PLC07	NF	M	21	7	182.0	81.4	83.6	0.6754	0.6647	21.08	15.36	17.16	12.84	64.24	70.76	24.57	25.24	20.10	21.72	26.92	30.07	285.00	315.00	30.00	10.53	145.00	170.00	25.00	17.24	365.00	385.00	20.00	5.48	5.27	129.31	142.92	65.79	77.13	165.61	174.68	243.62	262.38	1.59	1.71	0.8082	0.9226	2.0345	2.0895	5.27
PLC08	NF	M	26	10	176.8	85.4	83.2	0.6566	0.6665	1.27	3.16	1.08	2.63	84.32	80.57	27.32	26.62	25.57	23.90	36.17	35.08	325.00	345.00	20.00	6.15	265.00	270.00	5.00	1.89	375.00	405.00	30.00	8.00	4.01	147.46	156.53	120.24	122.50	170.15	183.76	287.49	308.45	1.73	1.88	1.4079	1.4724	1.9923	2.2086	4.01
PLC10	NF	M	21	4	183.0	89.0	87.3	0.6421	0.6487	6.67	7.11	5.94	6.21	83.06	81.09	26.58	26.07	24.61	22.71	37.53	36.65	345.00	365.00	20.00	5.80	275.00	275.00	0.00	0.00	405.00	410.00	5.00	1.23	2.93	156.53	165.61	124.77	124.77	183.76	186.03	298.62	309.04	1.76	1.90	1.4019	1.4292	2.0647	2.1309	2.93
PLC11	F	M	22	5	176.2	76.6	78.8	0.7023	0.6893	11.41	12.72	8.74	10.02	67.86	68.78	24.67	25.38	19.15	19.64	30.52	30.70	350.00	385.00	35.00	10.00	265.00	265.00	0.00	0.00	295.00	335.00	40.00	13.56	1.01	158.80	174.68	120.24	120.24	133.85	152.00	289.97	308.06	2.07	2.22	1.5697	1.5258	1.7474	1.9289	1.01
PLC13	NF	F	26	12	162.9	61.5	61.6	1.0939	1.0925	11.02	12.10	6.78	7.45	54.72	54.15	23.18	23.21	15.67	15.18	24.38	24.45	235.00	255.00	20.00	8.51	115.00	135.00	20.00	17.39	285.00	295.00	10.00	3.51	3.92	106.62	115.70	52.18	61.25	129.31	133.85	315.17	339.55	1.73	1.88	0.8484	0.9944	2.1026	2.1728	3.92
PLC14	F	F	25	6	162.4	61.5	61.0	1.0939	1.1007	19.55	17.65	12.02	10.77	49.48	50.23	23.32	23.13	15.08	14.19	21.14	22.58	160.00	185.00	25.00	15.63	110.00	115.00	5.00	4.55	180.00	205.00	25.00	13.89	0.98	72.60	83.94	49.91	52.18	81.67	93.01	223.35	252.20	1.18	1.38	0.8115	0.8554	1.3280	1.5248	0.98
PLC15	NF	M	21	2	174.9	80.0	81.2	0.6827	0.6764	10.63	14.06	8.50	11.42	71.50	69.78	26.15	26.54	20.15	19.99	32.18	31.09	285.00	285.00	0.00	0.00	205.00	205.00	0.00	0.00	315.00	315.00	0.00	0.00	3.33	129.31	129.31	93.01	93.01	142.92	142.92	249.35	247.05	1.62	1.59	1.1627	1.1455	1.7865	1.7601	3.33
PLC17	F	M	24	1	169.7	68.6	70.1	0.7612	0.7486	8.20	8.64	5.63	6.06	62.97	64.04	23.82	24.34	17.56	18.07	28.53	28.81	285.00	315.00	30.00	10.53	215.00	225.00	10.00	4.65	305.00	315.00	10.00	3.28	0.32	129.31	142.92	97.55	102.09	138.38	142.92	278.02	290.41	1.88	2.04	1.4220	1.4563	2.0173	2.0388	0.32
PLC18	NF	F	26	1	163.0	62.4	63.5	1.0818	1.0676	17.96	16.66	11.21	10.58	51.19	52.92	23.49	23.90	14.75	14.80	22.72	23.94	185.00	205.00	20.00	10.81	85.00	105.00	20.00	23.53	185.00	200.00	15.00	8.11		83.94	93.01	38.57	47.64	83.94	90.74	223.33	247.04	1.35	1.46	0.6180	0.7502	1.3452	1.4290
PLC19	F	F	21	2	155.6	63.1	64.3	1.0727	1.0576	30.47	33.88	19.23	21.78	43.87	42.52	26.06	26.56	12.72	12.51	19.40	18.61	185.00	200.00	15.00	8.11	65.00	75.00	10.00	15.38	245.00	260.00	15.00	6.12	0.74	83.94	90.74	29.49	34.03	111.16	117.97	240.92	256.72	1.33	1.41	0.4674	0.5292	1.7617	1.8346	0.74
PLC20	F	M	22	5	183.3	88.5	87.5	0.6440	0.6479	6.97	6.74	6.17	5.90	82.33	81.60	26.34	26.04	23.70	23.56	36.57	36.17	275.00	300.00	25.00	9.09	235.00	245.00	10.00	4.26	330.00	345.00	15.00	4.55	0.59	124.77	136.12	106.62	111.16	149.73	156.53	245.44	261.63	1.41	1.56	1.2048	1.2704	1.6918	1.7890	0.59
PLC21	F	M	22	8	177.4	82.3	83.3	0.6709	0.6661	15.26	16.99	12.56	14.15	69.74	69.15	26.15	26.47	19.99	20.65	31.06	29.97	365.00	385.00	20.00	5.48	275.00	275.00	0.00	0.00	475.00	485.00	10.00	2.11	0.70	165.61	174.68	124.77	124.77	215.52	220.05	339.41	346.05	2.01	2.10	1.5161	1.4979	2.6187	2.6417	0.70
PLC22	NF	F	24	9	171.5	64.3	65.2	1.0576	1.0467	19.23	17.12	12.36	11.16	51.94	54.04	21.86	22.17	14.47	15.32	23.55	24.24	205.00	220.00	15.00	7.32	90.00	95.00	5.00	5.56	285.00	300.00	15.00	5.26	3.61	93.01	99.82	40.83	43.10	129.31	136.12	278.32	292.07	1.45	1.53	0.6351	0.6611	2.0110	2.0877	3.61
PLC25	F	F	29	3	154.0	51.7	51.2	1.2522	1.2616	23.04	16.23	11.91	8.31	39.79	42.89	21.80	21.59	11.37	11.21	17.76	20.19	225.00	245.00	20.00	8.89	90.00	95.00	5.00	5.56	205.00	225.00	20.00	9.76	1.02	102.09	111.16	40.83	43.10	93.01	102.09	295.44	323.41	1.97	2.17	0.7898	0.8419	1.7991	1.9939	1.02
average			24	6	173.4	79.0	79.4	0.8272	0.8368	16.58	16.63	12.94	13.33	66.07	66.09	25.83	25.97	19.95	19.85	28.47	28.54	278.42	300.53	22.11	8.69	181.58	190.00	8.42	7.69	309.74	325.00	15.26	5.50		126.33	136.35	82.39	86.21	140.53	147.46	266.30	285.33	1.60	1.72	1.00	1.05	1.79	1.87	2.15
stdev			3	4	10.9	22.7	22.5	0.2274	0.2298	9.30	8.91	8.75	9.17	19.63	18.30	4.34	4.31	7.63	7.43	8.02	7.53	93.14	95.64	7.69	3.87	93.51	89.88	8.00	8.30	98.07	99.76	17.91	5.27		42.26	43.39	42.43	40.78	44.50	45.26	49.30	42.66	0.33	0.33	0.38	0.35	0.38	0.40	1.63
ttest						0.176				0.940		0.457		0.979		0.149		0.620		0.846															0.0000000003		0.00023		0.0016				0.00000001		0.00079879		0.00030765
				0.426
[truncated: 183 more columns]
